# Supplementary material for: Neural Correlates of Modality-Sensitive Deviance Detection in the Audiovisual Oddball Paradigm
Source: Brain Sci. 2020 May 28;10(6):328. doi: 10.3390/brainsci10060328 (PMC7348766; doi:10.3390/brainsci10060328)
Supplement: Supplementary file 1 [file brainsci-10-00328-s001.zip]

Archive with 12 entries (9 files):
- Stimuli/
- Stimuli/.DS_Store
- __MACOSX/
- __MACOSX/Stimuli/
- __MACOSX/Stimuli/._.DS_Store
- Stimuli/AsVcDeviant.m4v
- __MACOSX/Stimuli/._AsVcDeviant.m4v
- Stimuli/BaStandardCongruent.m4v
- __MACOSX/Stimuli/._BaStandardCongruent.m4v
- Stimuli/VsAcDeviant.m4v
- __MACOSX/Stimuli/._VsAcDeviant.m4v
- __MACOSX/._Stimuli
